# Supplementary material for: Bombyx mori Pupae Efficiently Produce Recombinant AAV2/HBoV1 Vectors with a Bombyx mori Nuclear Polyhedrosis Virus Expression System
Source: Viruses. 2021 Apr 18;13(4):704. doi: 10.3390/v13040704 (PMC8073075; doi:10.3390/v13040704)
Supplement: Supplementary file 1 [file viruses-13-00704-s001.zip]

Archive with 1 entries (1 files):
- viruses-1168268-supplementary.pdf
